# Supplementary material for: Research on sports activity behavior prediction based on electromyography signal collection and intelligent sensing channel
Source: PeerJ Comput Sci. 2025 Mar 3;11:e2742. doi: 10.7717/peerj-cs.2742 (PMC11888918; doi:10.7717/peerj-cs.2742)
Supplement: Supplemental Information 1 [file peerj-cs-11-2742-s001.zip]

Archive with 12 entries (9 files):
- code/
- code/__init__.py
- code/copent/
- code/copent.py
- code/setup.py
- code/test2te.py
- code/test3mvnt.py
- code/test4tst.py
- code/test5cpd.py
- code/tests/
- code/tests/test1ce.py
- code/tests/test_knn_entropy.py
