# Supplementary material for: Research on sports activity behavior prediction based on electromyography signal collection and intelligent sensing channel
Source: PeerJ Comput Sci. 2025 Mar 3;11:e2742. doi: 10.7717/peerj-cs.2742 (PMC11888918; doi:10.7717/peerj-cs.2742)
Supplement: Supplemental Information 1 [file peerj-cs-11-2742-s001.zip › code/test3mvnt.py]

import numpy as np
from numpy.random import multivariate_normal as mnorm
from copent import mvnt

mean1 = [0,0]
cov1 = [[1,0.65],[0.65,1]]
data = mnorm(mean1, cov1, 800) # bivariate gaussian 
stat1 = mvnt(data)
str1 = "true value: 0; statistic: %0.3f" % stat1
print(str1)
