# Supplementary material for: Research on sports activity behavior prediction based on electromyography signal collection and intelligent sensing channel
Source: PeerJ Comput Sci. 2025 Mar 3;11:e2742. doi: 10.7717/peerj-cs.2742 (PMC11888918; doi:10.7717/peerj-cs.2742)
Supplement: Supplemental Information 1 [file peerj-cs-11-2742-s001.zip › code/test5cpd.py]

from copent import mcpd
import numpy as np
from numpy.random import multivariate_normal as mnorm

n1 = 50
x1 = np.random.normal(0,1,n1)
x2 = np.random.normal(5,1,n1)
x3 = np.random.normal(10,1,n1)
x4 = np.random.normal(1,1,n1)
x = np.concatenate((x1,x2,x3,x4))
pos,maxstat = mcpd(x,thd =0.2)
print(pos)

x1 = mnorm([0,0],[[1,0],[0,1]],n1)
x2 = mnorm([10,10],[[1,0],[0,1]],n1)
x3 = mnorm([5,5],[[1,0],[0,1]],n1)
x4 = mnorm([1,1],[[1,0],[0,1]],n1)
x = np.concatenate((x1,x2,x3,x4))
pos,maxstat = mcpd(x,thd =0.2)
print(pos)
