# Supplementary material for: Research on sports activity behavior prediction based on electromyography signal collection and intelligent sensing channel
Source: PeerJ Comput Sci. 2025 Mar 3;11:e2742. doi: 10.7717/peerj-cs.2742 (PMC11888918; doi:10.7717/peerj-cs.2742)
Supplement: Supplemental Information 1 [file peerj-cs-11-2742-s001.zip › code/tests/test_knn_entropy.py]

import pytest
import numpy as np
import numpy.testing

import copent

@pytest.mark.parametrize("dtype, entropy", [
    ('euclidean', 5.68),
    ('chebychev', 5.73),
])
def test_knn_entropy(dtype, entropy):
    arr = np.array([[ 1,  2], [ 2,  5], [10, 10]])

    res = copent.entknn(arr, dtype=dtype, k=1)
    assert res == pytest.approx(entropy, abs=0.01)
